# Supplementary material for: Colchicine treatment in amyotrophic lateral sclerosis: safety, biological and clinical effects in a randomized clinical trial
Source: Brain Commun. 2024 Sep 5;6(5):fcae304. doi: 10.1093/braincomms/fcae304 (PMC11406549; doi:10.1093/braincomms/fcae304)
Supplement: fcae304_Supplementary_Data [file fcae304_supplementary_data.zip]

Archive with 4 entries (4 files):
- Supplementary_material.pdf
- Supplementary_material_Co_Als_Paper_Analyses_part_I.R
- Supplementary_material_Co_Als_Paper_Analyses_part_III_LabsAnalyses.R
- Supplementary_material_Co_Als_Paper_Analyses_part_II_SurvivalAnalysis.R
