# Supplementary material for: Colchicine treatment in amyotrophic lateral sclerosis: safety, biological and clinical effects in a randomized clinical trial
Source: Brain Commun. 2024 Sep 5;6(5):fcae304. doi: 10.1093/braincomms/fcae304 (PMC11406549; doi:10.1093/braincomms/fcae304)
Supplement: fcae304_Supplementary_Data [file fcae304_supplementary_data.zip › Supplementary_material_Co_Als_Paper_Analyses_part_I.R]

# import Rdata file with Co-Als datasets:
load("dataset_co_als_16_12_2022.RData")


# ALSFRS (primary outcome) #####################################################

# time points in which ALSFRS is requested
timepoints=c('scr','bas','vw4','vw12','vw18','vw24','vw30','fw36','fw42','fw54')

# items which compose ALSFRS total score and sub-scales
alsfrs_items=c("X_alsfrs_alsfr1","X_alsfrs_alsfr2","X_alsfrs_alsfr3","X_alsfrs_alsfr4","X_alsfrs_alsfr5","X_alsfrs_alsfr5b",
               "X_alsfrs_alsfr6","X_alsfrs_alsfr7","X_alsfrs_alsfr8","X_alsfrs_alsfr9","X_alsfrs_alsfr10","X_alsfrs_alsfr11",
               "X_alsfrs_alsfr12")

# alsfrs data will be collected in the following list:
alsfr_list=list()

# list compiler
for(tp in timepoints){
  # select data of timepoint tp
  x=get(paste('co_als_cards_',tp,sep=''))
  # standardize column names
  colnames(x)=gsub(tp,'X',colnames(x))
  
  # mantained only useful columns
  x=x[,c("X_randomization_code","X_arm_code","X_arm", alsfrs_items)]
  
  # useful columns transformed into numeric
  for(i  in alsfrs_items){
    x[,i]=as.numeric(x[,i])
  }
  
  # removed non-randomized subjects
  x=x[which(!(x$X_randomization_code %in% c('06-001','07-002','01-029'))),]
  
  # adjustment of item 5
  for(i in 1:dim(x)[1]){
    if(is.na(x$X_alsfrs_alsfr5[i])){
      x$X_alsfrs_alsfr5[i]=x$X_alsfrs_alsfr5b[i]}
  }
  
  # total alsfrs score (sum of 12 items)
  x$X_total_alsfrs=numeric(dim(x)[1])
  for(i in 1:dim(x)[1]){
    x$X_total_alsfrs[i]=sum(x[i,alsfrs_items[-6]])
  }
  
  # subscales
  x$X_sub_13=numeric(dim(x)[1])
  x$X_sub_46=numeric(dim(x)[1])
  x$X_sub_79=numeric(dim(x)[1])
  x$X_sub_1012=numeric(dim(x)[1])
  for(i in 1:dim(x)[1]){
    x$X_sub_13[i]=sum(x[i,alsfrs_items[1:3]])
    x$X_sub_46[i]=sum(x[i,alsfrs_items[c(4,5,7)]])
    x$X_sub_79[i]=sum(x[i,alsfrs_items[8:10]])
    x$X_sub_1012[i]=sum(x[i,alsfrs_items[11:13]])
  }
  
  # save results in the designed list
  alsfr_list[[tp]]=x
  
}


# creation of a wide-format dataframe with alsfrs total scores in each time point
alsfr_total=as.data.frame(alsfr_list$scr$X_randomization_code)
colnames(alsfr_total)=c('X_randomization_code')
for(i in 1:length(alsfr_list)){
  alsfr_total=merge(alsfr_total,alsfr_list[[i]][,c('X_randomization_code','X_total_alsfrs')],by='X_randomization_code')
  colnames(alsfr_total)[dim(alsfr_total)[2]]=timepoints[i]
}


# reshape in long format (useful for certain analysis and for plotting)
library(reshape2)
long_alsfr=melt(alsfr_total,id='X_randomization_code')
long_alsfr$variable=factor(long_alsfr$variable, levels = timepoints)
long_alsfr$X_randomization_code=factor(long_alsfr$X_randomization_code)
long_alsfr$value=as.numeric(long_alsfr$value)

long_alsfr$arm=NA
for(i in 1:dim(long_alsfr)[1]){
  long_alsfr$arm[i]=co_als_cards_scr$scr_arm[co_als_cards_scr$randomization_code==long_alsfr$X_randomization_code[i]]
}
long_alsfr$arm=factor(long_alsfr$arm)


# difference from baseline to week30 (positive response if difference < 4)
alsfr_total$alsfrs_diff= alsfr_total$bas-alsfr_total$vw30
alsfr_total$alsfrs_diff_dic=ifelse(alsfr_total$alsfrs_diff<4,1,0)
# il revisore di Brain ha chiesto di considerare i missing come non-responders
alsfr_total$alsfrs_diff_dic[is.na(alsfr_total$alsfrs_diff_dic)]=0
alsfr_total$alsfrs_diff_dic=factor(alsfr_total$alsfrs_diff_dic)


# add arm variable in the dataset
alsfr_total$arm=NA
for(i in 1:dim(alsfr_total)[1]){
  alsfr_total$arm[i]=co_als_cards_scr$scr_arm[co_als_cards_scr$randomization_code==alsfr_total$X_randomization_code[i]]
}
alsfr_total$arm=factor(alsfr_total$arm, levels = c("\"PLAC\"","\"CO0005MG\"","\"CO001MG\""))


# plot
library(tidyverse)


long_alsfr %>% 
  filter(arm== "\"PLAC\"" ) %>% 
  ggplot(aes(y=value,x=variable, group=X_randomization_code))+
  geom_point(col='#d89d71')+
  geom_line(col='#d89d71')+
  ggtitle('Arm: Placebo')+
  coord_cartesian(ylim=c(0,48),xlim=c(0.5,10.5),expand = F)+
  xlab('Time point')+ylab('ALSFRS - Total score')+
  theme_classic()

long_alsfr %>% 
  filter(arm== "\"CO0005MG\"" ) %>% 
  ggplot(aes(y=value,x=variable, group=X_randomization_code))+
  geom_point(col='#5698b2')+
  geom_line(col='#5698b2')+
  ggtitle('Arm: Co0005mg')+
  coord_cartesian(ylim=c(0,48),xlim=c(0.5,10.5),expand = F)+
  xlab('Time point')+ylab('ALSFRS - Total score')+
  theme_classic()

long_alsfr %>% 
  filter(arm== "\"CO001MG\"" ) %>% 
  ggplot(aes(y=value,x=variable, group=X_randomization_code))+
  geom_point(col='#a9c597')+
  geom_line(col='#a9c597')+
  ggtitle('Arm: Co001mg')+
  coord_cartesian(ylim=c(0,48),xlim=c(0.5,10.5),expand = F)+
  xlab('Time point')+ylab('ALSFRS - Total score')+
  theme_classic()


# barplot
alsfr_total %>%
  filter(!is.na(alsfrs_diff_dic))%>%
  ggplot()+
  geom_bar(aes(x=arm, group=alsfrs_diff_dic, fill=alsfrs_diff_dic),
           position = position_dodge2(),col='#000000', linewidth=0.25)+
  scale_fill_manual(name='Positive response',
                    labels=c('No','Yes'),
                    values=c('#cdcdcd','#cd8010'))+
  xlab('Arm')+
  theme_classic()


# boxplot
ggplot(data=alsfr_total)+geom_boxplot(aes(x=arm, y=alsfrs_diff),fill='#cdcdcd')+
  ylab('ALSFRS Difference')+ xlab('Arm')+
  theme_classic()


# positive responders analysis
library(openxlsx)
library(psych)

# descriptives stats
x=list(PLAC=describeBy(alsfr_total, group=alsfr_total$arm)$`"PLAC"`,
       Co0005=describeBy(alsfr_total, group=alsfr_total$arm)$`"CO0005MG"`,
       Co001=describeBy(alsfr_total, group=alsfr_total$arm)$`"CO001MG"`)


table(alsfr_total$alsfrs_diff_dic,alsfr_total$arm)
prop.table(table(alsfr_total$alsfrs_diff_dic,alsfr_total$arm),margin = 2)

#logistic model to obtain OR
mod1=glm(alsfr_total$alsfrs_diff_dic~alsfr_total$arm, family='binomial')
summary(mod1)

cbind(exp(coef(mod1)),exp(confint(mod1)))


# define variable to compare colchicina vs placebo
alsfr_total$rancode_bin=ifelse(alsfr_total$arm=="\"PLAC\"" ,'P','Colc')
alsfr_total$rancode_bin=factor(alsfr_total$rancode_bin,levels=c('P','Colc'))

x2=describeBy(alsfr_total, group=alsfr_total$rancode_bin)

# logistic model colchicine vs placebo
mod2=glm(alsfr_total$alsfrs_diff_dic~alsfr_total$rancode_bin, family='binomial')
summary(mod2)


# for each time point, analysis of the variation from baseline in the different arms
tab.finale=matrix(NA,0,9)

for(i in 3:11){
  tab.add=matrix(NA,4,9)
  
  tab.add[1,1]=colnames(alsfr_total)[i]
  tab.add[,2]=c('Placebo','Co0005mg','Co001mg','Colchicine')
  
  tab.add[1:3,3]=table(alsfr_total$arm[!is.na(alsfr_total[,i])])
  tab.add[1:3,4]=tapply(alsfr_total[,i],alsfr_total$arm,mean,na.rm=T)
  tab.add[1:3,5]=tapply(alsfr_total[,i],alsfr_total$arm,sd,na.rm=T)
  
  mod1=lm(alsfr_total[,i]~alsfr_total$arm)
  tab.add[1:3,6]=c('',coef(mod1)[-1])
  tab.add[1:3,7:8]=rbind(c('',''),confint.default(mod1,level = 0.975)[-1,])
  tab.add[1:3,9]=c('',summary(mod1)$coefficients[-1,4])
  
  tab.add[4,3]=table(alsfr_total$rancode_bin[!is.na(alsfr_total[,i])])[-1]
  tab.add[4,4]=tapply(alsfr_total[,i],alsfr_total$rancode_bin,mean,na.rm=T)[-1]
  tab.add[4,5]=tapply(alsfr_total[,i],alsfr_total$rancode_bin,sd,na.rm=T)[-1]
  
  mod2=lm(alsfr_total[,i]~alsfr_total$rancode_bin)
  tab.add[4,6]=coef(mod2)[-1]
  tab.add[4,7:8]=confint.default(mod2, level = 0.975)[-1,]
  tab.add[4,9]=summary(mod2)$coefficients[-1,4]
  
  tab.finale=rbind(tab.finale,tab.add)
  
  # boxplot
  filenamer=paste('Boxplot_alsfrs_',colnames(alsfr_total)[i],'.tiff',sep='')
  etichetta_y=paste('ALSFRS total score at',colnames(alsfr_total)[i], sep=' ')
  
  bp1=ggplot(data=alsfr_total)+geom_boxplot(aes(x=arm, y=alsfr_total[,i]),fill='#cdcdcd')+
    ylab(etichetta_y)+ xlab('Arm')+coord_cartesian(ylim=c(0,48))+
    theme_classic()
  
  plot(bp1)
  
}

tab.finale=as.data.frame(tab.finale)
for(i in 3:9){
  tab.finale[,i]=as.numeric(tab.finale[,i])
}

colnames(tab.finale)=c('timepoint','Arm','N','Mean','Std. Dev.','MD','lower 95% CI', 'upper 95% CI','p.value')


# definition of monthly decline

long_alsfr$week <- gsub('vw','',long_alsfr$variable)
long_alsfr$week <- gsub('fw','',long_alsfr$week)
long_alsfr$week <- gsub('bas','0', long_alsfr$week)
long_alsfr$week=as.numeric(long_alsfr$week)


long_alsfr$change_from_bas=NA
for(i in 1:dim(long_alsfr)[1]){
  long_alsfr$change_from_bas[i]=long_alsfr$value[long_alsfr$X_randomization_code==long_alsfr$X_randomization_code[i] & long_alsfr$variable=='bas'] -
    long_alsfr$value[i]
}

long_alsfr$mont_decl=long_alsfr$change_from_bas/((long_alsfr$week*7)/(365/12))
long_alsfr$mont_decl=ifelse(is.nan(long_alsfr$mont_decl),0,long_alsfr$mont_decl)

ggplot(data=long_alsfr,aes(x=week,y=mont_decl, group=X_randomization_code,col=arm))+
  geom_line()+geom_vline(aes(xintercept=30))+ geom_hline(aes(yintercept=0),linetype=3)+
  ylab('Monthly decline')


# segmented repeated measures mixed model for monthly decline ##################


alsfr_total_2=merge(alsfr_total,co_als_cards_scr[,c(1,11,39)],by.x='X_randomization_code', by.y = 'scr_randomization_code')
alsfr_total_2$inizio= as.numeric(alsfr_total_2$scr_data_randomizzazione-alsfr_total_2$scr_stmal_desor)/(7)
alsfr_total_2$scr_data_randomizzazione=NULL
alsfr_total_2$scr_stmal_desor=NULL

library(reshape2)
long_alsfr_2=melt(alsfr_total_2,id='X_randomization_code')

long_alsfr_2$week <- gsub('vw','',long_alsfr_2$variable)
long_alsfr_2$week <- gsub('fw','',long_alsfr_2$week)
long_alsfr_2$week <- gsub('bas','0', long_alsfr_2$week)
long_alsfr_2$week=as.numeric(long_alsfr_2$week)
long_alsfr_2$value=as.numeric(long_alsfr_2$value)


long_alsfr_2$time=ifelse(long_alsfr_2$variable=='inizio',-long_alsfr_2$value,NA)
long_alsfr_2$value=ifelse(long_alsfr_2$variable=='inizio',48,long_alsfr_2$value)
long_alsfr_2$time=ifelse(is.na(long_alsfr_2$time),long_alsfr_2$week,
                         long_alsfr_2$time)
long_alsfr_2$period=factor(ifelse(long_alsfr_2$time<1,'Before',
                                  ifelse(long_alsfr_2$time>30,'After','During')),
                           levels=c('Before','During','After'))

# time in months:
long_alsfr_2$time=long_alsfr_2$time*7/(365.25/12)


long_alsfr_2$X_randomization_code=factor(long_alsfr_2$X_randomization_code)

long_alsfr_2$arm=NA
for(i in 1:dim(long_alsfr_2)[1]){
  long_alsfr_2$arm[i]=co_als_cards_scr$scr_arm[co_als_cards_scr$randomization_code==long_alsfr_2$X_randomization_code[i]]
}
long_alsfr_2$arm=factor(long_alsfr_2$arm, levels=c("\"PLAC\"", "\"CO0005MG\"", "\"CO001MG\""))

db=na.omit(long_alsfr_2)

long_alsfr_2$mon_var=NA
for(i in 1:dim(long_alsfr_2)[1]){
  long_alsfr_2$mon_var[i]=(48-long_alsfr_2$value[i])/
    ((-long_alsfr_2$time[which(long_alsfr_2$X_randomization_code==long_alsfr_2$X_randomization_code[i] & long_alsfr_2$variable=='inizio')]*7)/(365/12))
}


# mixed models

library(lme4)
library(lmerTest)


mod0=lmer(value~arm*time:period+ (1+time|X_randomization_code ), data=long_alsfr_2)
mod1=lmer(value~relevel(arm,levels(long_alsfr_2$arm)[2])*time:period+ (1+time|X_randomization_code), data=long_alsfr_2)
mod2=lmer(value~relevel(arm,levels(long_alsfr_2$arm)[3])*time:period+ (1+time|X_randomization_code), data=long_alsfr_2)

# reference cat. changes to obtain std. error of coefficints sums

summary(mod0)
summary(mod1)
summary(mod2)

# set level of confint =0.975 to adjust for multiple comparison
xxx=as.data.frame(cbind(summary(mod0)$coefficients,confint(mod0, level = 0.975)[-c(1:2),]))

long_alsfr_2$arm_dic=factor(ifelse(long_alsfr_2$arm=="\"PLAC\"",'Placebo','Colchicine'),levels = c('Placebo','Colchicine'))
mod4=lmer(value~arm_dic*time:period+ (1+time|X_randomization_code ), data=long_alsfr_2)

xxx4=as.data.frame(cbind(summary(mod4)$coefficients,confint(mod4)[-c(1:2),]))

# mean monthly variation per colchicine arm:
mod4b=lmer(value~relevel(arm_dic, ref='Colchicine')*time:period+ (1+time|X_randomization_code ), data=long_alsfr_2)


# ALSAQ-40 #####################################################################

# ALSAQ40 compilation time points
alsaq_timepoints=c('bas','vw8','vw30','fw54')

# items which compose ALSAQ40 total score and sub-scales
alsaq_items=c("X_alsaq40_alsaq1","X_alsaq40_alsaq2","X_alsaq40_alsaq3","X_alsaq40_alsaq4",
              "X_alsaq40_alsaq5","X_alsaq40_alsaq6","X_alsaq40_alsaq7","X_alsaq40_alsaq8",
              "X_alsaq40_alsaq9","X_alsaq40_alsaq10","X_alsaq40_alsaq11","X_alsaq40_alsaq12",
              "X_alsaq40_alsaq13","X_alsaq40_alsaq14","X_alsaq40_alsaq15","X_alsaq40_alsaq16",
              "X_alsaq40_alsaq17","X_alsaq40_alsaq18","X_alsaq40_alsaq19","X_alsaq40_alsaq20",
              "X_alsaq40_alsaq21","X_alsaq40_alsaq22","X_alsaq40_alsaq23","X_alsaq40_alsaq24",
              "X_alsaq40_alsaq25","X_alsaq40_alsaq26","X_alsaq40_alsaq27","X_alsaq40_alsaq28",
              "X_alsaq40_alsaq29","X_alsaq40_alsaq30","X_alsaq40_alsaq31","X_alsaq40_alsaq32",
              "X_alsaq40_alsaq33","X_alsaq40_alsaq34","X_alsaq40_alsaq35","X_alsaq40_alsaq36",
              "X_alsaq40_alsaq37","X_alsaq40_alsaq38","X_alsaq40_alsaq39","X_alsaq40_alsaq40")


# alsaq40 data will be collected in the following list:
alsaq_list=list()

for(tp in alsaq_timepoints){
  # select data of timepoint tp
  x=get(paste('co_als_cards_',tp,sep=''))
  # standardize column names
  colnames(x)=gsub(tp,'X',colnames(x))
  
  # mantained only useful columns
  x=x[,c("X_randomization_code","X_arm_code","X_arm", alsaq_items)]
  
  # useful columns transformed into factor
  for(i  in alsaq_items){
    x[,i]=factor(x[,i],levels=c('mai','rar','qvol','spes','semp'))
  }
  
  # removed non-randomized subjects
  x=x[which(!(x$X_randomization_code %in% c('06-001','07-002','01-029'))),]
  
  # total alsaq40 score (sum of 40 items)
  x$X_alsaq_score=0
  for(i in alsaq_items){
    x$X_alsaq_score=x$X_alsaq_score+as.numeric(x[,i])-1
  }
  x$X_alsaq_score=x$X_alsaq_score/160*100
  
  # subscales
  x$X_physical_mob=numeric(dim(x)[1])
  x$X_independence=numeric(dim(x)[1])
  x$X_eat_drink=numeric(dim(x)[1])
  x$X_comunication=numeric(dim(x)[1])
  x$X_emotion=numeric(dim(x)[1])
  for(i in 1:dim(x)[1]){
    x$X_physical_mob[i]=(sum(as.numeric(x[i,alsaq_items[1:10]]))-10)/40*100
    x$X_independence[i]=(sum(as.numeric(x[i,alsaq_items[11:20]]))-10)/40*100
    x$X_eat_drink[i]=(sum(as.numeric(x[i,alsaq_items[21:23]]))-3)/12*100
    x$X_comunication[i]=(sum(as.numeric(x[i,alsaq_items[24:30]]))-7)/28*100
    x$X_emotion[i]=(sum(as.numeric(x[i,alsaq_items[31:40]]))-10)/40*100
  }
  
  
  # save results in the designed list
  alsaq_list[[tp]]=x
  
}


# wide-format dataset for alsaq40 total score
alsaq_total=as.data.frame(alsaq_list$bas$X_randomization_code)
colnames(alsaq_total)=c('X_randomization_code')
for(i in 1:length(alsaq_list)){
  alsaq_total=merge(alsaq_total,alsaq_list[[i]][,c('X_randomization_code','X_alsaq_score','X_physical_mob','X_independence','X_eat_drink','X_comunication','X_emotion')],
                    by='X_randomization_code')
  colnames(alsaq_total)[(dim(alsaq_total)[2]-5):dim(alsaq_total)[2]]=c(alsaq_timepoints[i],
                                                                       paste(alsaq_timepoints[i],'physical_mob',sep='_'),
                                                                       paste(alsaq_timepoints[i],'independence',sep='_'),
                                                                       paste(alsaq_timepoints[i],'eat_drink',sep='_'),
                                                                       paste(alsaq_timepoints[i],'comunication',sep='_'),
                                                                       paste(alsaq_timepoints[i],'emotion',sep='_'))
}

alsaq_total=merge(alsaq_total,co_als_cards_bas[,c('bas_randomization_code','bas_arm')],
                  by.x='X_randomization_code', by.y='bas_randomization_code')
alsaq_total$bas_arm=factor(alsaq_total$bas_arm, levels=c("\"PLAC\"","\"CO0005MG\"","\"CO001MG\""))
levels(alsaq_total$bas_arm)=c('PLAC','CO0005MG','CO001MG')
alsaq_total$colc=factor(ifelse(alsaq_total$bas_arm=='PLAC','P','Colc'),levels=c('P','Colc'))


# mixed model for monthly variation

library(reshape2)
library(tidyverse)

alsaq_long=melt(alsaq_total,id.vars = c('X_randomization_code','bas_arm','colc'))


alsaq_long$week <- c(rep(0,324),rep(8,324),rep(30,324),rep(54,324))

alsaq_long$period=factor(ifelse(alsaq_long$week>30,'After','During'),
                         levels=c('During','After'))

# time in months:
alsaq_long$time=alsaq_long$week*7/(365.25/12)


alsaq_long$X_randomization_code=factor(alsaq_long$X_randomization_code)

alsaq_long$variable=as.character(alsaq_long$variable)
alsaq_long$variable=gsub("^.*?\\_","",alsaq_long$variable)
alsaq_long$variable=ifelse(alsaq_long$variable %in% c('bas','vw8','vw30','fw54'),
                           'Total_score',alsaq_long$variable)
alsaq_long$variable=factor(alsaq_long$variable)


tab.finale.mm=matrix(NA,0,8)

for(i in levels(alsaq_long$variable)){
  tab.add=matrix(NA,8,8)
  
  dt=alsaq_long[alsaq_long$variable==i,]
  
  formula_mod0='value~bas_arm*time:period+ (1+time|X_randomization_code)'
  mod0=lmer(formula_mod0, data=dt)
  formula_mod1='value~colc*time:period+ (1+time|X_randomization_code)'
  mod1=lmer(formula_mod1, data=dt)
  
  
  tab.add[1,1]=i
  tab.add[,2]=c('During treatment', 'After treatment',
                'During treatment','During treatment','During treatment',
                'After treatment','After treatment','After treatment')
  tab.add[,3]=c('Monthly variation',NA,
                'Comparison with Placebo (monthly variation)',NA,NA,NA,NA,NA)
  tab.add[,4]=c('Placebo','Placebo',
                'Co0005mg','Co001mg','Colchicine',
                'Co0005mg','Co001mg','Colchicine')
  
  tab.add[,5]=c(summary(mod0)$coefficients[c(4,5,6,7),1],
                summary(mod1)$coefficients[c(5),1],
                summary(mod0)$coefficients[c(8,9),1],
                summary(mod1)$coefficients[c(6),1])
  
  tab.add[,6:7]=rbind(confint(mod0)[c(6,7,8,9),],
                      confint(mod1)[c(7),],
                      confint(mod0)[c(10,11),],
                      confint(mod1)[c(8),])
  
  tab.add[,8]=c(summary(mod0)$coefficients[c(4,5,6,7),5],
                summary(mod1)$coefficients[c(5),5],
                summary(mod0)$coefficients[c(8,9),5],
                summary(mod1)$coefficients[c(6),5])
  
  tab.finale.mm=rbind(tab.finale.mm,tab.add)
  
}

tab.finale.mm=as.data.frame(tab.finale.mm)
for(i in 5:8){
  tab.finale.mm[,i]=as.numeric(tab.finale.mm[,i])
}

colnames(tab.finale.mm)=c('Outcome','Time','...','Arm','MD','lower 95% CI', 'higher 95% CI','p.value')


# differences between baseline and other weeks
for(i in 0:3){
  alsaq_total[[paste('diff_bas',colnames(alsaq_total)[2+6*i],sep='_')]]=alsaq_total[,2]-alsaq_total[,2+6*i]
  alsaq_total[[paste('diff_physical_mob_bas',colnames(alsaq_total)[2+6*i],sep='_')]]=alsaq_total[,3]-alsaq_total[,3+6*i]
  alsaq_total[[paste('diff_independence_bas',colnames(alsaq_total)[2+6*i],sep='_')]]=alsaq_total[,4]-alsaq_total[,4+6*i]
  alsaq_total[[paste('diff_eat_drink_bas',colnames(alsaq_total)[2+6*i],sep='_')]]=alsaq_total[,5]-alsaq_total[,5+6*i]
  alsaq_total[[paste('diff_comunication_bas',colnames(alsaq_total)[2+6*i],sep='_')]]=alsaq_total[,6]-alsaq_total[,6+6*i]
  alsaq_total[[paste('diff_emotion_bas',colnames(alsaq_total)[2+6*i],sep='_')]]=alsaq_total[,7]-alsaq_total[,7+6*i]
}

# descriptive stats
tapply(alsaq_total$bas, alsaq_total$bas_arm, mean, na.rm=T)
tapply(alsaq_total$bas, alsaq_total$bas_arm, sd, na.rm=T)
tapply(alsaq_total$fw54, alsaq_total$bas_arm, mean, na.rm=T)
tapply(alsaq_total$fw54, alsaq_total$bas_arm, sd, na.rm=T)


# analysis between alsaq40 difference from baseline to different timepoints
tab.finale=matrix(NA,0,9)

for(i in 34:51){
  tab.add=matrix(NA,4,9)
  
  tab.add[1,1]=colnames(alsaq_total)[i]
  tab.add[,2]=c('Placebo','Co0005mg','Co001mg','Colchicine')
  
  tab.add[1:3,3]=table(alsaq_total$bas_arm[!is.na(alsaq_total[,i])])
  tab.add[1:3,4]=tapply(alsaq_total[,i],alsaq_total$bas_arm,mean,na.rm=T)
  tab.add[1:3,5]=tapply(alsaq_total[,i],alsaq_total$bas_arm,sd,na.rm=T)
  
  mod1=lm(alsaq_total[,i]~alsaq_total$bas_arm)
  tab.add[1:3,6]=c('',coef(mod1)[-1])
  tab.add[1:3,7:8]=rbind(c('',''),confint.default(mod1, level = 0.975)[-1,])
  tab.add[1:3,9]=c('',summary(mod1)$coefficients[-1,4])
  
  tab.add[4,3]=table(alsaq_total$colc[!is.na(alsaq_total[,i])])[-1]
  tab.add[4,4]=tapply(alsaq_total[,i],alsaq_total$colc,mean,na.rm=T)[-1]
  tab.add[4,5]=tapply(alsaq_total[,i],alsaq_total$colc,sd,na.rm=T)[-1]
  
  mod2=lm(alsaq_total[,i]~alsaq_total$colc)
  tab.add[4,6]=coef(mod2)[-1]
  tab.add[4,7:8]=confint.default(mod2, level = 0.975)[-1,]
  tab.add[4,9]=summary(mod2)$coefficients[-1,4]
  
  tab.finale=rbind(tab.finale,tab.add)
  
  # boxplot
  filenamer=paste('Boxplot_',colnames(alsaq_total)[i],'.tiff',sep='')
  etichetta_y=paste('ALSAQ-40 Score Difference at',str_split(colnames(alsaq_total)[i],'_')[[1]][3], sep=' ')
  
  bp1=ggplot(data=alsaq_total)+geom_boxplot(aes(x=bas_arm, y=alsaq_total[,i]),fill='#cdcdcd')+
    geom_hline(aes(yintercept=0),linetype=3)+
    ylab(etichetta_y)+ xlab('Arm')+coord_cartesian(ylim=c(-75,30))+
    theme_classic()
  
  plot(bp1)
  
}

tab.finale=as.data.frame(tab.finale)
for(i in 3:9){
  tab.finale[,i]=as.numeric(tab.finale[,i])
}

colnames(tab.finale)=c('timepoint','Arm','N','Mean','Std. Dev.','MD','lower 95% CI', 'upper 95% CI','p.value')


# FVC ##########################################################################


fvc_timepoints=c('scr','vw4','vw12','vw18','vw24','vw30','fw42','fw54')

fvc_data=as.data.frame(co_als_cards_bas$randomization_code)
colnames(fvc_data)='randomization_code'
fvc_data=merge(fvc_data,co_als_cards_scr[,c('scr_randomization_code','scr_fresp_fvc_perc')],
               by.x='randomization_code',by.y='scr_randomization_code')
fvc_data=merge(fvc_data,co_als_cards_vw4[,c('vw4_randomization_code','vw4_fresp_fvc_perc')],
               by.x='randomization_code',by.y='vw4_randomization_code')
fvc_data=merge(fvc_data,co_als_cards_vw12[,c('vw12_randomization_code','vw12_fresp_fvc_perc')],
               by.x='randomization_code',by.y='vw12_randomization_code')
fvc_data=merge(fvc_data,co_als_cards_vw18[,c('vw18_randomization_code','vw18_fresp_fvc_perc')],
               by.x='randomization_code',by.y='vw18_randomization_code')
fvc_data=merge(fvc_data,co_als_cards_vw24[,c('vw24_randomization_code','vw24_fresp_fvc_perc')],
               by.x='randomization_code',by.y='vw24_randomization_code')
fvc_data=merge(fvc_data,co_als_cards_vw30[,c('vw30_randomization_code','vw30_fresp_fvc_perc')],
               by.x='randomization_code',by.y='vw30_randomization_code')
fvc_data=merge(fvc_data,co_als_cards_fw42[,c('fw42_randomization_code','fw42_fresp_fvc_perc')],
               by.x='randomization_code',by.y='fw42_randomization_code')
fvc_data=merge(fvc_data,co_als_cards_fw54[,c('fw54_randomization_code','fw54_fresp_fvc_perc')],
               by.x='randomization_code',by.y='fw54_randomization_code')


# FVC analysis
library(tidyverse)
library(stringr)
fvc_data$arm=NA
for(i in 1:dim(fvc_data)[1]){
  fvc_data$arm[i]=co_als_cards_bas$bas_arm[co_als_cards_bas$randomization_code==fvc_data$randomization_code[i]]
}
fvc_data$arm=factor(fvc_data$arm,levels=c("\"PLAC\"","\"CO0005MG\"","\"CO001MG\""))
levels(fvc_data$arm)=c('PLAC','CO0005MG','CO001MG')
fvc_data=fvc_data[which(!is.na(fvc_data$arm)),]

colnames(fvc_data)=gsub('_fresp_fvc_perc','', colnames(fvc_data))


for(week in colnames(fvc_data)[3:9]){
  nome=paste('diff_bas_',week,sep='')
  fvc_data[nome]=fvc_data$scr-fvc_data[,week]
}
fvc_data$colc=factor(ifelse(fvc_data$arm=='PLAC','P','Colc'),levels=c('P','Colc'))


tab.finale=matrix(NA,0,9)

for(i in 11:17){
  tab.add=matrix(NA,4,9)
  
  tab.add[1,1]=colnames(fvc_data)[i]
  tab.add[,2]=c('Placebo','Co0005mg','Co001mg','Colchicine')
  
  tab.add[1:3,3]=table(fvc_data$arm[!is.na(fvc_data[,i])])
  tab.add[1:3,4]=tapply(fvc_data[,i],fvc_data$arm,mean,na.rm=T)
  tab.add[1:3,5]=tapply(fvc_data[,i],fvc_data$arm,sd,na.rm=T)
  
  mod1=lm(fvc_data[,i]~fvc_data$arm)
  tab.add[1:3,6]=c('',coef(mod1)[-1])
  tab.add[1:3,7:8]=rbind(c('',''),confint.default(mod1,level = 0.975)[-1,])
  tab.add[1:3,9]=c('',summary(mod1)$coefficients[-1,4])
  
  tab.add[4,3]=table(fvc_data$colc[!is.na(fvc_data[,i])])[-1]
  tab.add[4,4]=tapply(fvc_data[,i],fvc_data$colc,mean,na.rm=T)[-1]
  tab.add[4,5]=tapply(fvc_data[,i],fvc_data$colc,sd,na.rm=T)[-1]
  
  mod2=lm(fvc_data[,i]~fvc_data$colc)
  tab.add[4,6]=coef(mod2)[-1]
  tab.add[4,7:8]=confint.default(mod2,level = 0.975)[-1,]
  tab.add[4,9]=summary(mod2)$coefficients[-1,4]
  
  tab.finale=rbind(tab.finale,tab.add)
  
  # boxplot
  filenamer=paste('Boxplot_',colnames(fvc_data)[i],'.tiff',sep='')
  etichetta_y=paste('FVC Difference at',str_split(colnames(fvc_data)[i],'_')[[1]][3], sep=' ')
  
  bp1=ggplot(data=fvc_data)+geom_boxplot(aes(x=arm, y=fvc_data[,i]),fill='#cdcdcd')+
    geom_hline(aes(yintercept=0),linetype=3)+
    ylab(etichetta_y)+ xlab('Arm')+coord_cartesian(ylim=c(-25,70))+
    theme_classic()
  
  
  plot(bp1)
  
}

tab.finale=as.data.frame(tab.finale)
for(i in 3:9){
  tab.finale[,i]=as.numeric(tab.finale[,i])
}


# Biomarkers: vit.D, CK, Album, Creat ##########################################


biom_timepoints=c('vw4','vw12','vw18','vw24','vw30','fw42','fw54')
biom_items=c("X_lab_vitd_ngml", "X_lab_creat_mgdl", "X_lab_albumin_g_dl", "X_lab_ck_IU_L")


biom_list=list()

for(tp in biom_timepoints){
  # select data of timepoint tp
  x=get(paste('co_als_cards_',tp,sep=''))
  # standardize column names
  colnames(x)=gsub(tp,'X',colnames(x))
  
  # mantained only useful columns
  biom_items_at_tp=biom_items[which(biom_items %in% colnames(x))]
  x=x[,c("X_randomization_code","X_arm_code","X_arm", biom_items_at_tp)]
  
  # useful columns transformed into numeric
  for(i in biom_items_at_tp){
    x[,i]=as.numeric(x[,i])
  }
  
  # removed non-randomized subjects
  x=x[which(!(x$X_randomization_code %in% c('06-001','07-002','01-029'))),]
  
  
  # save results in the designed list
  biom_list[[tp]]=x
  
}

biom_data=cbind(co_als_cards_bas$bas_randomization_code,
                co_als_cards_bas$bas_arm,
                co_als_cards_bas$bas_arm_code,
                co_als_cards_bas$bas_lab_vitd_ngml,
                co_als_cards_scr$scr_lab_albumin_g_dl,
                co_als_cards_scr$scr_lab_ck_IU_L,
                co_als_cards_scr$scr_lab_creat_mgdl)
biom_data=as.data.frame(biom_data)
colnames(biom_data)=c('X_randomization_code','X_arm','X_arm_code','bas_vitd_ngml',
                      'bas_albumin_g_dl','bas_ck_IU_L','bas_creat_mgdl')
for(i in 4:7){
  biom_data[,i]=as.numeric(biom_data[,i])
}
biom_data$X_arm=factor(biom_data$X_arm, levels=c("\"PLAC\"","\"CO0005MG\"","\"CO001MG\""))
levels(biom_data$X_arm)=c('PLAC','CO0005MG','CO001MG')
biom_data=biom_data[which(!(is.na(biom_data$X_arm))),]


for(i in 1:length(biom_list)){
  colnames(biom_list[[i]])=gsub('X_lab',biom_timepoints[i],colnames(biom_list[[i]]))
  biom_data=merge(biom_data, biom_list[[i]][,c(1,4:dim(biom_list[[i]])[2])],
                  by='X_randomization_code')
}
str(biom_data)

# outliers removed
biom_data$vw4_albumin_g_dl=ifelse(biom_data$vw4_albumin_g_dl>30,NA,biom_data$vw4_albumin_g_dl)
biom_data$vw12_albumin_g_dl=ifelse(biom_data$vw12_albumin_g_dl>30,NA,biom_data$vw12_albumin_g_dl)
biom_data$vw18_albumin_g_dl=ifelse(biom_data$vw18_albumin_g_dl>30,NA,biom_data$vw18_albumin_g_dl)
biom_data$vw24_albumin_g_dl=ifelse(biom_data$vw24_albumin_g_dl>30,NA,biom_data$vw24_albumin_g_dl)
biom_data$vw30_albumin_g_dl=ifelse(biom_data$vw30_albumin_g_dl>30,NA,biom_data$vw30_albumin_g_dl)
biom_data$fw54_albumin_g_dl=ifelse(biom_data$fw54_albumin_g_dl>30,NA,biom_data$fw54_albumin_g_dl)
biom_data$vw30_albumin_g_dl=ifelse(biom_data$vw30_albumin_g_dl==0,NA,biom_data$vw30_albumin_g_dl)


# baseline descriptives
tapply(biom_data$bas_vitd_ngml,biom_data$X_arm, function(x){return(c(mean(x, na.rm=T),sd(x, na.rm=T)))})
tapply(biom_data$bas_albumin_g_dl,biom_data$X_arm, function(x){return(c(mean(x, na.rm=T),sd(x, na.rm=T)))})
tapply(biom_data$bas_ck_IU_L,biom_data$X_arm, function(x){return(c(mean(x, na.rm=T),sd(x, na.rm=T)))})
tapply(biom_data$bas_creat_mgdl,biom_data$X_arm, function(x){return(c(mean(x, na.rm=T),sd(x, na.rm=T)))})


# differences between baseline and timepoints
library(stringr)
for(week in colnames(biom_data)[8:29]){
  marker=str_split(week,'_')[[1]][2]
  sett=str_split(week,'_')[[1]][1]
  nome=paste('diff_bas',sett,marker,sep='_')
  if(marker=='vitd'){biom_data[nome]=biom_data$bas_vitd_ngml-biom_data[,week]}
  if(marker=='albumin'){biom_data[nome]=biom_data$bas_albumin_g_dl-biom_data[,week]}
  if(marker=='ck'){biom_data[nome]=biom_data$bas_ck_IU_L-biom_data[,week]}
  if(marker=='creat'){biom_data[nome]=biom_data$bas_creat_mgdl-biom_data[,week]}
}
biom_data$colc=factor(ifelse(biom_data$X_arm=='PLAC','P','Colc'),levels=c('P','Colc'))


nome_esteso=list(ck='CK',albumin='Albumin', creat='Creatinine', vitd='Vit. D')
range_preciso=list(ck=c(-1000,1000),albumin=c(-1.5,1.5), creat=c(-0.6,1), vitd=c(-40,40))

ris_lis=list()
ris_lis$tab.ck=matrix(NA,0,9)
ris_lis$tab.vitd=matrix(NA,0,9)
ris_lis$tab.creat=matrix(NA,0,9)
ris_lis$tab.album=matrix(NA,0,9)

for(i in 31:51){
  tab.add=matrix(NA,4,9)
  
  tab.add[1,1]=colnames(biom_data)[i]
  tab.add[,2]=c('Placebo','Co0005mg','Co001mg','Colchicine')
  
  tab.add[1:3,3]=table(biom_data$X_arm[!is.na(biom_data[,i])])
  tab.add[1:3,4]=tapply(biom_data[,i],biom_data$X_arm,mean,na.rm=T)
  tab.add[1:3,5]=tapply(biom_data[,i],biom_data$X_arm,sd,na.rm=T)
  
  mod1=lm(biom_data[,i]~biom_data$X_arm)
  tab.add[1:3,6]=c('',coef(mod1)[-1])
  tab.add[1:3,7:8]=rbind(c('',''),confint.default(mod1, level=0.975)[-1,])
  tab.add[1:3,9]=c('',summary(mod1)$coefficients[-1,4])
  
  tab.add[4,3]=table(biom_data$colc[!is.na(biom_data[,i])])[-1]
  tab.add[4,4]=tapply(biom_data[,i],biom_data$colc,mean,na.rm=T)[-1]
  tab.add[4,5]=tapply(biom_data[,i],biom_data$colc,sd,na.rm=T)[-1]
  
  mod2=lm(biom_data[,i]~biom_data$colc)
  tab.add[4,6]=coef(mod2)[-1]
  tab.add[4,7:8]=confint.default(mod2, level=0.975)[-1,]
  tab.add[4,9]=summary(mod2)$coefficients[-1,4]
  
  
  marker=str_split(colnames(biom_data)[i],'_')[[1]][4]
  
  if(marker=='vitd'){ris_lis$tab.vitd=rbind(ris_lis$tab.vitd,tab.add)}
  if(marker=='ck'){ris_lis$tab.ck=rbind(ris_lis$tab.ck,tab.add)}
  if(marker=='creat'){ris_lis$tab.creat=rbind(ris_lis$tab.creat,tab.add)}
  if(marker=='albumin'){ris_lis$tab.album=rbind(ris_lis$tab.album,tab.add)}
  
  # boxplot
  filenamer=paste('Boxplot_',colnames(biom_data)[i],'.tiff',sep='')
  etichetta_y=paste(nome_esteso[str_split(colnames(biom_data)[i],'_')[[1]][4]],
                    ' Concentration Difference at ',str_split(colnames(biom_data)[i],'_')[[1]][3], sep='')
  
  bp1=ggplot(data=biom_data)+geom_boxplot(aes(x=X_arm, y=biom_data[,i]),fill='#cdcdcd')+
    geom_hline(aes(yintercept=0),linetype=3)+
    ylab(etichetta_y)+ xlab('Arm')+coord_cartesian(ylim=range_preciso[str_split(colnames(biom_data)[i],'_')[[1]][4]][[1]])+
    theme_classic()
  
  
  plot(bp1)
  
}

for(j in 1:4){
  ris_lis[[j]]=as.data.frame(ris_lis[[j]])
  colnames(ris_lis[[j]])=c('timepoint','Arm','N','Mean','Std. Dev.','MD','lower 95% CI', 'upper 95% CI','p.value')
  for(i in 3:9){
    ris_lis[[j]][,i]=as.numeric(ris_lis[[j]][,i])
  }
}


# to be repeated for each biomarker:
wilcox.test(biom_data$diff_bas_vw30_ck[biom_data$X_arm=='PLAC'],biom_data$diff_bas_vw30_ck[biom_data$X_arm=='CO0005MG'])
wilcox.test(biom_data$diff_bas_vw30_ck[biom_data$X_arm=='PLAC'],biom_data$diff_bas_vw30_ck[biom_data$X_arm=='CO001MG'])
wilcox.test(biom_data$diff_bas_vw30_ck[biom_data$X_arm=='PLAC'],biom_data$diff_bas_vw30_ck[biom_data$colc=='Colc'])


# Sample descriptive stats######################################################

# Tab1: demographic and clinical features at baseline

# gender
co_als_cards_scr$scr_scr_sex
# age at baseline in years
(co_als_cards_scr$scr_data_randomizzazione-co_als_cards_scr$scr_data_nasc)/365.25
# age at disease onset in years
(co_als_cards_scr$scr_stmal_desor-co_als_cards_scr$scr_data_nasc)/365.25

scr_completo=merge(co_als_cards_scr,alsfr_total[,1:2],
                   by.x='scr_randomization_code',by.y='X_randomization_code', all.x = T)

# time from onset to baseline in months
scr_completo$t_ons_bas_months=(scr_completo$scr_data_randomizzazione-scr_completo$scr_stmal_desor)/(365.25/12)
scr_completo$t_ons_bas_months=as.numeric(scr_completo$t_ons_bas_months)
# delta FS
scr_completo$deltaFS=(48-scr_completo$scr)/scr_completo$t_ons_bas_months

# site of onset (bulbar / upper limb / lower limb)
co_als_cards_scr$scr_stmal_sedes_bulb
ifelse(co_als_cards_scr$scr_stmal_sedes_aidistdx + co_als_cards_scr$scr_stmal_sedes_aidistsx +
         co_als_cards_scr$scr_stmal_sedes_aiprosdx + co_als_cards_scr$scr_stmal_sedes_aiprossx == 0,0,1)
ifelse(co_als_cards_scr$scr_stmal_sedes_asdistdx + co_als_cards_scr$scr_stmal_sedes_asdistsx +
         co_als_cards_scr$scr_stmal_sedes_asprosdx + co_als_cards_scr$scr_stmal_sedes_asprossx == 0,0,1)


################################################################################


# mixed model for monthly variation for FVC #################################### 

library(reshape2)
library(tidyverse)

# Re-run rows 582-623 (required FVC dataset without columns on the differences between timepoints)

fvc_long=melt(fvc_data,id.vars = c('randomization_code','arm','colc'))


fvc_long$week <- gsub('vw','',fvc_long$variable)
fvc_long$week <- gsub('fw','',fvc_long$week)
fvc_long$week <- gsub('bas','0', fvc_long$week)
fvc_long$week=as.numeric(fvc_long$week)
fvc_long$value=as.numeric(fvc_long$value)

fvc_long$period=factor(ifelse(fvc_long$week>30,'After','During'),
                       levels=c('During','After'))


fvc_long$time=fvc_long$week*7/(365.25/12)

fvc_long$randomization_code=factor(fvc_long$randomization_code)

# mixed models

mod0=lmer(value~arm*time:period+ (1+time |randomization_code ), data=fvc_long)
mod1=lmer(value~colc*time:period+ (1+time |randomization_code ), data=fvc_long)

rbind(cbind(summary(mod0)$coefficients[c(4:9),],confint(mod0)[c(8:13),]),
      cbind(summary(mod1)$coefficients[c(5,6),],confint(mod1)[c(9:10),]))
