# Supplementary material for: Colchicine treatment in amyotrophic lateral sclerosis: safety, biological and clinical effects in a randomized clinical trial
Source: Brain Commun. 2024 Sep 5;6(5):fcae304. doi: 10.1093/braincomms/fcae304 (PMC11406549; doi:10.1093/braincomms/fcae304)
Supplement: fcae304_Supplementary_Data [file fcae304_supplementary_data.zip › Supplementary_material_Co_Als_Paper_Analyses_part_III_LabsAnalyses.R]

# Function for descriptive statistics
descr_cont=function(dbi, group){
  
  if(!missing(group)){
    livelli_group=tryCatch(length(levels(dbi[,group])),
                           error=function(e){return(FALSE)})
    if(!(livelli_group)){
      stop('selected invalid grouping variable')
    }
    if(livelli_group<2){
      group=NA
      warning('Only 1 level for grouping variable, argoment group ignored')
    }
  }
  else{group=NA}
  
  
  if(is.na(group)){
    if(is.data.frame(dbi)){
      require(psych)
      summ=matrix(NA,0,11)
      for(i in 1:dim(dbi)[2]){
        if(class(dbi[,i])=='numeric'|class(dbi[,i])=='integer'){
          summ.add=matrix(NA,1,11)
          summ.add[,1]=colnames(dbi)[i]
          summ.add[,c(2,4:8)]=as.numeric(describe(dbi[,i])[c(2,3,4,5,8,9)])
          summ.add[,9]=IQR(dbi[,i], na.rm = T)
          summ.add[,10:11]=c(summary(dbi[,i])[2], summary(dbi[,i])[5])
          summ.add[,3]=length(which(is.na(dbi[,i])))
          
          summ=rbind(summ,summ.add)
        }
      }
      
      summ=as.data.frame(summ)
      for(i in 2:11){
        summ[,i]=as.numeric(summ[,i])
      }
      
      colnames(summ)=c('Var','N','Missing','Mean','Std.Dev.','Median','Min','Max','IQR','1st.Quart','3rd.Quart.')
      
      return(summ)
    }
    else{
      stop('Input must be a data.frame object')
    }
  }
  
  else{
    if(is.data.frame(dbi)){
      library(psych)
      summ=matrix(NA,0,11*length(levels(dbi[,group]))+2)
      for(i in 1:dim(dbi)[2]){
        if(class(dbi[,i])=='numeric'|class(dbi[,i])=='integer'){
          summ.add=matrix(NA,1,11*length(levels(dbi[,group]))+2)
          summ.add[,1]=colnames(dbi)[i]
          for(lev in 1:length(levels(dbi[,group]))){
            group_lev=levels(dbi[,group])[lev]
            summ.add[,2+11*(lev-1)]=group_lev
            summ.add[,c((3+11*(lev-1)),(5+11*(lev-1)):(9+11*(lev-1)))]=as.numeric(describe(dbi[dbi[,group]==group_lev,i])[,c(2,3,4,5,8,9)])
            summ.add[,10+11*(lev-1)]=IQR(dbi[dbi[,group]==group_lev,i], na.rm = T)
            summ.add[,(11+11*(lev-1)):(12+11*(lev-1))]=c(summary(dbi[dbi[,group]==group_lev,i])[2], summary(dbi[dbi[,group]==group_lev,i])[5])
            summ.add[,4+11*(lev-1)]=length(which(is.na(dbi[na.omit(dbi[,group])==group_lev,i])))
          }
          
          
          esito=tryCatch(t.test(dbi[,i]~dbi[,group])$p.value,
                         error=function(e){return('ERRORE')},
                         finally='ESEGUITO')
          if(esito=='ERRORE'){
            summ.add[,11*length(levels(dbi[,group]))+2]=NA
          }
          else{
            summ.add[,11*length(levels(dbi[,group]))+2]=esito 
          }
          
          summ=rbind(summ,summ.add)
        }
      }
      
      summ=as.data.frame(summ)
      for(l in 1:length(levels(dbi[,group]))){
        for(i in 3:12){
          summ[,i+11*(l-1)]=as.numeric(summ[,i+11*(l-1)])
        }
      }
      summ[,11*length(levels(dbi[,group]))+2]=as.numeric(summ[,11*length(levels(dbi[,group]))+2])
      
      
      colnames(summ)[-c(1,11*length(levels(dbi[,group]))+2)]=c('Cat','N','Missing','Mean','Std.Dev.','Median','Min','Max','IQR','1st.Quart','3rd.Quart.')
      colnames(summ)[1]='Var'
      colnames(summ)[11*length(levels(dbi[,group]))+2]='ttest.pvalue'
      
      return(summ)
    }
    else{
      stop('input must be a data.frame object')
    }
  }
  
}


# Plasma and CSF Neurofil. #####################################################

library(openxlsx)

coder=read.csv2('co_als_gruppo_e_prelievi.csv')
for(i in 1:57){
  if(is.na(coder$bas_arm[i])==F)
    coder$bas_arm[i]=paste(strsplit(coder$bas_arm[i], split='')[[1]][2:(length(strsplit(coder$bas_arm[i], split='')[[1]])-1)],
                           collapse='')
}
coder$bas_arm=factor(coder$bas_arm)
levels(coder$bas_arm)

# dt --> plasma
# dt2 --> CSF
dt=read.xlsx('Lab_analisi_p1.xlsx','Foglio1')
str(dt)             
dt2=read.xlsx('Lab_analisi_p1.xlsx', 'Foglio2')
str(dt2)


dt$timer=NA
for(i in 1:118){
  v=strsplit(dt[i,1],'-')
  print(v)
  dt[i,1]=paste(v[[1]][1:2], collapse = '-')
  dt[i,'timer']=v[[1]][3]
}

dt2$timer=NA
for(i in 1:74){
  v=strsplit(dt2[i,1],'-')
  print(v)
  dt2[i,1]=paste(v[[1]][1:2], collapse = '-')
  dt2[i,'timer']=v[[1]][3]
}


for(i in 1:dim(dt)[1]){
  dt$ID[i]=paste(c(0,strsplit(dt$ID[i], split='C')[[1]][2]), collapse = '')
}

for(i in 1:dim(dt2)[1]){
  dt2$ID[i]=paste(c(0,strsplit(dt2$ID[i], split='C')[[1]][2]), collapse = '')
}


colnames(dt2)=paste('csf_',colnames(dt2),sep='')

dt=merge(dt,dt2,by.x=c('ID','timer'),by.y=c('csf_ID','csf_timer'),all=T)
dt=merge(dt, coder[,c(1,4)], by.x = 'ID', by.y = 'bas_randomization_code')
dt$timer=factor(dt$timer)
dt$bas_arm=factor(dt$bas_arm)
dt$arm_bin=factor(ifelse(dt$bas_arm=='PLAC','PLAC','Colc'),levels=c('PLAC','Colc'))


# descriptive statistics

descr_stat=list()
descr_stat$plac= descr_cont(dt[dt$bas_arm=="PLAC",], group = 'timer')
descr_stat$co05= descr_cont(dt[dt$bas_arm=="CO0005MG",], group = 'timer')
descr_stat$co01= descr_cont(dt[dt$bas_arm=="CO001MG",], group = 'timer')


# draw boxplots

library(tidyverse)

nomi_estesi=c("ID", "timer",
              "NFL (plasma)", "IL17A (plasma)", "IL18 (plasma)", "IL18BP (plasma)", "MCP1 (plasma)",
              "NFL (csf)", "IL17A (csf)", "IL18 (csf)", "IL18BP (csf)", "MCP1 (csf)", "pNFH (csf)", "bas_arm")
for(i in 3:13){
  bx1=ggplot(data=dt)+geom_boxplot(aes(x=bas_arm,y=dt[,i], fill=timer))+
    xlab('Arm')+ylab(nomi_estesi[i]) +
    scale_fill_manual(name='Time',
                      values=c('#cdcdcd','#cd8010','#388333'))+
    theme_classic()
  
  plot(bx1)
  
}


# repeated measures ANOVA
library(rstatix)
# set marker from 3 to 12 to change marker

repsultati=matrix(NA,0,18)
for(marker in 3:13){
  
  risultati.add=numeric(18)
  
  diffNFL=matrix(NA,54,3)
  I=1
  for(i in unique(dt$ID)){
    diffNFL[I,1]=i
    if(length(which(dt$ID==i & dt$timer=='T0')==T)>0){
      diffNFL[I,2]=dt[which(dt$ID==i & dt$timer=='T0'),marker]
    }
    if(length(which(dt$ID==i & dt$timer=='T1')==T)>0){
      diffNFL[I,3]=dt[which(dt$ID==i & dt$timer=='T1'),marker]
    }
    I=I+1
  }
  
  diffNFL=as.data.frame(diffNFL)
  diffNFL[,2]=as.numeric(diffNFL[,2])
  diffNFL[,3]=as.numeric(diffNFL[,3])
  colnames(diffNFL)=c('ID','t0','t1')
  diffNFL=merge(diffNFL, coder[,c(1,4)], by.x = 'ID',
                by.y = 'bas_randomization_code')
  
  
  
  # comparison between mean differences from t0 to t1 wrt arms:
  md_diff=diffNFL
  md_diff$diff=md_diff$t1-md_diff$t0
  
  md_diff=md_diff[complete.cases(md_diff),]
  table(md_diff$bas_arm)
  
  risultati.add[1]=colnames(dt)[marker]
  risultati.add[2:4]=c(mean(md_diff$diff[md_diff$bas_arm=='CO0005MG']), mean(md_diff$diff[md_diff$bas_arm=='CO001MG']),
                       mean(md_diff$diff[md_diff$bas_arm=='PLAC']))
  risultati.add[5:7]=c(sd(md_diff$diff[md_diff$bas_arm=='CO0005MG']), sd(md_diff$diff[md_diff$bas_arm=='CO001MG']),
                       sd(md_diff$diff[md_diff$bas_arm=='PLAC']))
  
  risultati.add[8]=t.test(md_diff$diff[md_diff$bas_arm=='CO0005MG'],
                          md_diff$diff[md_diff$bas_arm=='PLAC'])$p.value
  risultati.add[9]=t.test(md_diff$diff[md_diff$bas_arm=='CO001MG'],
                          md_diff$diff[md_diff$bas_arm=='PLAC'])$p.value
  
  
  #long format for anova_test:
  
  library(reshape2)
  longNFL=melt(dt[,c(marker, 1,2)],id=1:2)
  longNFL$arm=NA
  for(i in 1:dim(longNFL)[1]){
    longNFL$arm[i]=as.character(dt$bas_arm[dt$ID==longNFL$ID[i]])
  }
  longNFL$arm=factor(longNFL$arm, levels=c("PLAC","CO0005MG","CO001MG"))
  longNFL[,4]=factor(longNFL[,4])
  colnames(longNFL)[4]='time'
  colnames(longNFL)[1]='lab'
  
  #anova_test(data=longNFL, formula = lab~arm+time)
  x=anova_test(data=longNFL,dv=lab, wid=ID, between = arm, within = time)
  if(marker<8){
    risultati.add[10:12]=x$ANOVA$p
    risultati.add[13:15]=x$ANOVA$ges
    risultati.add[16:18]=table(longNFL$time)
  }
  else{
    risultati.add[10:12]=x$p
    risultati.add[13:15]=x$ges
    risultati.add[16:18]=table(longNFL$time)
  }
  repsultati=rbind(repsultati,risultati.add)
  
}

repsultati=as.data.frame(repsultati)
for(i in 2:dim(repsultati)[2]){
  repsultati[,i]=as.numeric(repsultati[,i])
}

colnames(repsultati)=c('marker','mean_diff_t0_t1_co05','mean_diff_t0_t1_co1','mean_diff_t0_t1_plac',
                       'stdev_diff_t0_t1_co05','stdev_diff_t0_t1_co1','stdev_diff_t0_t1_plac',
                       'pval_co05_plac','pval_co1_plac','ANOVA_pval_arm','ANOVA_pval_time','ANOVA_pval_arm_time',
                       'ANOVA_ges_arm','ANOVA_ges_time','ANOVA_ges_arm_time','x1','x2','x3')


# mixed model for monthly decline

library(lme4)
library(lmerTest)

dt$ID=factor(dt$ID)
dt$bas_arm=relevel(dt$bas_arm,'PLAC')

# time in months:
dt$time=ifelse(dt$timer=='T0',0,
               ifelse(dt$timer=='T1',30,54))
dt$time=dt$time*7/(365.25/12)

# periods: during vs after
dt$period=factor(ifelse(dt$timer=='T2','After','During'), levels=c('During','After'))


# repeat for marker from 3 to 7
marker=colnames(dt)[4]

formula_mod0=paste(marker,'~bas_arm*time:period+ (1|ID)', sep='')
mod0=lmer(formula_mod0, data=dt)
summary(mod0)$coefficients[-c(1:3),]
confint(mod0)[-c(1:5),]


# for each time point, analysis of the variation from baseline in the different arms
tab.finale.mm=matrix(NA,0,8)

for(i in 3:7){
  tab.add=matrix(NA,8,8)
  
  marker=colnames(dt)[i]
  
  formula_mod0=paste(marker,'~bas_arm*time:period+ (1|ID)', sep='')
  mod0=lmer(formula_mod0, data=dt)
  formula_mod1=paste(marker,'~arm_bin*time:period+ (1|ID)', sep='')
  mod1=lmer(formula_mod1, data=dt)
  
  
  tab.add[1,1]=marker
  tab.add[,2]=c('During treatment', 'After treatment',
                'During treatment','During treatment','During treatment',
                'After treatment','After treatment','After treatment')
  tab.add[,3]=c('Monthly variation',NA,
                'Comparison with Placebo (monthly variation)',NA,NA,NA,NA,NA)
  tab.add[,4]=c('Placebo','Placebo',
                'Co0005mg','Co001mg','Colchicine',
                'Co0005mg','Co001mg','Colchicine')
  
  tab.add[,5]=c(summary(mod0)$coefficients[c(4,5,6,7),1],
                summary(mod1)$coefficients[c(5),1],
                summary(mod0)$coefficients[c(8,9),1],
                summary(mod1)$coefficients[c(6),1])
  
  tab.add[,6:7]=rbind(confint(mod0)[c(6,7,8,9),],
                      confint(mod1)[c(7),],
                      confint(mod0)[c(10,11),],
                      confint(mod1)[c(8),])
  
  tab.add[,8]=c(summary(mod0)$coefficients[c(4,5,6,7),5],
                summary(mod1)$coefficients[c(5),5],
                summary(mod0)$coefficients[c(8,9),5],
                summary(mod1)$coefficients[c(6),5])
  
  tab.finale.mm=rbind(tab.finale.mm,tab.add)
  
}

tab.finale.mm=as.data.frame(tab.finale.mm)
for(i in 5:8){
  tab.finale.mm[,i]=as.numeric(tab.finale.mm[,i])
}

colnames(tab.finale.mm)=c('Outcome','Time','...','Arm','MD','lower 95% CI', 'higher 95% CI','p.value')


# for CSF there are just 2 timepoints so ignore variable period:

tab.finale.mm.2=matrix(NA,0,8)

for(i in 8:13){
  tab.add=matrix(NA,4,8)
  
  marker=colnames(dt)[i]
  
  formula_mod0=paste(marker,'~bas_arm*time+ (1|ID )', sep='')
  mod0=lmer(formula_mod0, data=dt)
  formula_mod1=paste(marker,'~arm_bin*time+ (1|ID)', sep='')
  mod1=lmer(formula_mod1, data=dt)
  
  
  tab.add[1,1]=marker
  tab.add[,2]=c('During treatment',
                'During treatment','During treatment','During treatment')
  tab.add[,3]=c('Monthly variation',
                'Comparison with Placebo (monthly variation)',NA,NA)
  tab.add[,4]=c('Placebo',
                'Co0005mg','Co001mg','Colchicine')
  
  tab.add[,5]=c(summary(mod0)$coefficients[c(4,5,6),1],
                summary(mod1)$coefficients[c(4),1])
  
  tab.add[,6:7]=rbind(confint(mod0)[c(6,7,8),],
                      confint(mod1)[c(6),])
  
  tab.add[,8]=c(summary(mod0)$coefficients[c(4,5,6),5],
                summary(mod1)$coefficients[c(4),5])
  
  tab.finale.mm.2=rbind(tab.finale.mm.2,tab.add)
  
}

tab.finale.mm.2=as.data.frame(tab.finale.mm.2)
for(i in 5:8){
  tab.finale.mm.2[,i]=as.numeric(tab.finale.mm.2[,i])
}

colnames(tab.finale.mm.2)=c('Outcome','Time','...','Arm','MD','lower 95% CI', 'higher 95% CI','p.value')


# differences between timepoints

levels(dt$arm_bin)
dt$bas_arm=relevel(dt$bas_arm, ref=("PLAC"))
levels(dt$bas_arm)

tab.finale=matrix(NA,0,13)

for(marker in 3:13){
  
  if(marker<=7){
    diffNFL=matrix(NA,54,3)
    I=1
    for(i in unique(dt$ID)){
      diffNFL[I,1]=i
      if(length(which(dt$ID==i & dt$timer=='T0')==T)>0){
        diffNFL[I,2]=dt[which(dt$ID==i & dt$timer=='T0'),marker]
      }
      if(length(which(dt$ID==i & dt$timer=='T2')==T)>0){
        diffNFL[I,3]=dt[which(dt$ID==i & dt$timer=='T2'),marker]
      }
      I=I+1
    }
    
    diffNFL=as.data.frame(diffNFL)
    diffNFL[,2]=as.numeric(diffNFL[,2])
    diffNFL[,3]=as.numeric(diffNFL[,3])
    colnames(diffNFL)=c('ID','t0','t2')
    diffNFL=merge(diffNFL, coder[,c(1,4)], by.x = 'ID',
                  by.y = 'bas_randomization_code')
    diffNFL$bas_arm=relevel(diffNFL$bas_arm, ref=("PLAC"))
    diffNFL$arm_bin=factor(ifelse(diffNFL$bas_arm=='PLAC','PLAC','Colc'),levels=c('PLAC','Colc'))
    
    
    
    # comparison between mean differences from t0 to t1 wrt arms:
    diffNFL$diff=diffNFL$t2-diffNFL$t0
    
    diffNFL=diffNFL[complete.cases(diffNFL),]
    
    
    tab.add=matrix(NA,4,13)
    
    tab.add[1,1]=paste(colnames(dt)[marker], 'diff T2 T0', sep=' ')
    tab.add[,2]=c('Placebo','Co0005mg','Co001mg','Colchicine')
    
    tab.add[1:3,3]=table(diffNFL$bas_arm)
    tab.add[1:3,4]=tapply(diffNFL$diff,diffNFL$bas_arm,mean,na.rm=T)
    tab.add[1:3,5]=tapply(diffNFL$diff,diffNFL$bas_arm,sd,na.rm=T)
    
    mod1=lm(diffNFL$diff~diffNFL$bas_arm)
    tab.add[1:3,6]=c('',coef(mod1)[-1])
    tab.add[1:3,7:8]=rbind(c('',''),confint.default(mod1, level = 0.975)[-1,])
    tab.add[1:3,9]=c('',summary(mod1)$coefficients[-1,4])
    
    tab.add[1:3,10]=tapply(diffNFL$t0,diffNFL$bas_arm,mean,na.rm=T)
    tab.add[1:3,11]=tapply(diffNFL$t0,diffNFL$bas_arm,sd,na.rm=T)
    tab.add[1:3,12]=tapply(diffNFL$t2,diffNFL$bas_arm,mean,na.rm=T)
    tab.add[1:3,13]=tapply(diffNFL$t2,diffNFL$bas_arm,sd,na.rm=T)
    
    
    tab.add[4,3]=table(diffNFL$arm_bin[!is.na(diffNFL$diff)])[-1]
    tab.add[4,4]=tapply(diffNFL$diff,diffNFL$arm_bin,mean,na.rm=T)[-1]
    tab.add[4,5]=tapply(diffNFL$diff,diffNFL$arm_bin,sd,na.rm=T)[-1]
    
    mod2=lm(diffNFL$diff~diffNFL$arm_bin)
    tab.add[4,6]=coef(mod2)[-1]
    tab.add[4,7:8]=confint.default(mod2, level = 0.975)[-1,]
    tab.add[4,9]=summary(mod2)$coefficients[-1,4]
    
    tab.add[4,10]=tapply(diffNFL$t0,diffNFL$arm_bin,mean,na.rm=T)[-1]
    tab.add[4,11]=tapply(diffNFL$t0,diffNFL$arm_bin,sd,na.rm=T)[-1]
    tab.add[4,12]=tapply(diffNFL$t2,diffNFL$arm_bin,mean,na.rm=T)[-1]
    tab.add[4,13]=tapply(diffNFL$t2,diffNFL$arm_bin,sd,na.rm=T)[-1]
    
    
    tab.finale=rbind(tab.finale,tab.add)
    
  }
  
  
  
  diffNFL=matrix(NA,54,3)
  I=1
  for(i in unique(dt$ID)){
    diffNFL[I,1]=i
    if(length(which(dt$ID==i & dt$timer=='T0')==T)>0){
      diffNFL[I,2]=dt[which(dt$ID==i & dt$timer=='T0'),marker]
    }
    if(length(which(dt$ID==i & dt$timer=='T1')==T)>0){
      diffNFL[I,3]=dt[which(dt$ID==i & dt$timer=='T1'),marker]
    }
    I=I+1
  }
  
  diffNFL=as.data.frame(diffNFL)
  diffNFL[,2]=as.numeric(diffNFL[,2])
  diffNFL[,3]=as.numeric(diffNFL[,3])
  colnames(diffNFL)=c('ID','t0','t1')
  diffNFL=merge(diffNFL, coder[,c(1,4)], by.x = 'ID',
                by.y = 'bas_randomization_code')
  diffNFL$bas_arm=relevel(diffNFL$bas_arm, ref=("PLAC"))
  diffNFL$arm_bin=factor(ifelse(diffNFL$bas_arm=='PLAC','PLAC','Colc'),levels=c('PLAC','Colc'))
  
  
  
  # comparison between mean differences from t0 to t1 wrt arms:
  diffNFL$diff=diffNFL$t1-diffNFL$t0
  
  diffNFL=diffNFL[complete.cases(diffNFL),]
  
  
  tab.add=matrix(NA,4,13)
  
  tab.add[1,1]=paste(colnames(dt)[marker], 'diff T1 T0', sep=' ')
  tab.add[,2]=c('Placebo','Co0005mg','Co001mg','Colchicine')
  
  tab.add[1:3,3]=table(diffNFL$bas_arm)
  tab.add[1:3,4]=tapply(diffNFL$diff,diffNFL$bas_arm,mean,na.rm=T)
  tab.add[1:3,5]=tapply(diffNFL$diff,diffNFL$bas_arm,sd,na.rm=T)
  
  mod1=lm(diffNFL$diff~diffNFL$bas_arm)
  tab.add[1:3,6]=c('',coef(mod1)[-1])
  tab.add[1:3,7:8]=rbind(c('',''),confint.default(mod1, level=0.975)[-1,])
  tab.add[1:3,9]=c('',summary(mod1)$coefficients[-1,4])
  
  tab.add[1:3,10]=tapply(diffNFL$t0,diffNFL$bas_arm,mean,na.rm=T)
  tab.add[1:3,11]=tapply(diffNFL$t0,diffNFL$bas_arm,sd,na.rm=T)
  tab.add[1:3,12]=tapply(diffNFL$t1,diffNFL$bas_arm,mean,na.rm=T)
  tab.add[1:3,13]=tapply(diffNFL$t1,diffNFL$bas_arm,sd,na.rm=T)
  
  
  tab.add[4,3]=table(diffNFL$arm_bin[!is.na(diffNFL$diff)])[-1]
  tab.add[4,4]=tapply(diffNFL$diff,diffNFL$arm_bin,mean,na.rm=T)[-1]
  tab.add[4,5]=tapply(diffNFL$diff,diffNFL$arm_bin,sd,na.rm=T)[-1]
  
  mod2=lm(diffNFL$diff~diffNFL$arm_bin)
  tab.add[4,6]=coef(mod2)[-1]
  tab.add[4,7:8]=confint.default(mod2, level=0.975)[-1,]
  tab.add[4,9]=summary(mod2)$coefficients[-1,4]
  
  tab.add[4,10]=tapply(diffNFL$t0,diffNFL$arm_bin,mean,na.rm=T)[-1]
  tab.add[4,11]=tapply(diffNFL$t0,diffNFL$arm_bin,sd,na.rm=T)[-1]
  tab.add[4,12]=tapply(diffNFL$t1,diffNFL$arm_bin,mean,na.rm=T)[-1]
  tab.add[4,13]=tapply(diffNFL$t1,diffNFL$arm_bin,sd,na.rm=T)[-1]
  
  
  tab.finale=rbind(tab.finale,tab.add)
  
}

tab.finale=as.data.frame(tab.finale)
for(i in 3:13){
  tab.finale[,i]=as.numeric(tab.finale[,i])
}

colnames(tab.finale)=c('Marker','Arm','N','Mean difference','Std. Dev.','MD','lower 95% CI',
                       'higher 95% CI','p.value','mean t0','Std. Dev. t0', 'mean t1.t2', 'Std. Dev. t1.t2')


# EXo and MVS ##################################################################

library(openxlsx)

dt=read.xlsx('EXO_MVS_medie.xlsx','Foglio2')
dt$time=factor(dt$time)
dt$arm=factor(dt$arm)
dt$colc=factor(ifelse(dt$arm=='plac','P','Colc'),levels=c('P','Colc'))

dt$media_EXO=scale(dt$media_EXO)
dt$media_MVS=scale(dt$media_MVS)

library(tidyverse)
dt2=dt[dt$time!='T2',]
levels(dt2$arm)=c('CO0005MG','CO001MG','PLAC')

ggplot(data=dt2)+geom_boxplot(aes(x=arm,y=media_EXO, fill=time))+
  xlab('Arm')+ylab('EXO')+
  scale_fill_manual(name='Time',
                    values=c('#cdcdcd','#cd8010','#388333'))+
  scale_x_discrete(labels=c("Colchicine\n0.005 mg/kg/d","Colchicine\n0.01 mg/kg/d","Placebo"))+
  theme_classic()->pl_exo

ggplot(data=dt2)+geom_boxplot(aes(x=arm,y=media_MVS, fill=time))+
  xlab('Arm')+ylab('MVS')+
  scale_fill_manual(name='Time',
                    values=c('#cdcdcd','#cd8010','#388333'))+
  scale_x_discrete(labels=c("Colchicine\n0.005 mg/kg/d","Colchicine\n0.01 mg/kg/d","Placebo"))+
  theme_classic()->pl_mvs


ggarrange(pl_exo,pl_mvs,
          nrow=2, ncol=1)


dt0=dt[dt$time=='T0',]
dt1=dt[dt$time=='T1',]
c(mean(dt0$media_EXO[dt0$arm=='05_mg']), mean(dt0$media_EXO[dt0$arm=='1_mg']),
  mean(dt0$media_EXO[dt0$arm=='plac']), mean(dt1$media_EXO[dt1$arm=='05_mg']),
  mean(dt1$media_EXO[dt1$arm=='1_mg']), mean(dt1$media_EXO[dt1$arm=='plac']))
c(mean(dt0$media_MVS[dt0$arm=='05_mg']), mean(dt0$media_MVS[dt0$arm=='1_mg']),
  mean(dt0$media_MVS[dt0$arm=='plac']), mean(dt1$media_MVS[dt1$arm=='05_mg']),
  mean(dt1$media_MVS[dt1$arm=='1_mg']), mean(dt1$media_MVS[dt1$arm=='plac']))

tapply(dt0$media_EXO, dt0$colc, mean)
tapply(dt0$media_EXO, dt0$colc, sd)
tapply(dt1$media_EXO, dt1$colc, mean)
tapply(dt1$media_EXO, dt1$colc, sd)

tapply(dt0$media_MVS, dt0$colc, mean)
tapply(dt0$media_MVS, dt0$colc, sd)
tapply(dt1$media_MVS, dt1$colc, mean)
tapply(dt1$media_MVS, dt1$colc, sd)

# mean differences in biomarkers concentration between t0 and t1 wrt arms
# Arm codes: 2=01mg, 1=005mg, 3=placebo

diff_EXO=matrix(NA,0,4)
diff_MVS=matrix(NA,0,4)

for(i in unique(dt$ID)){
  prova=dt[dt$ID==i,]
  prova_d_exo=prova[2,4]-prova[1,4]
  prova_d_mvs=prova[2,5]-prova[1,5]
  to_add_exo=c(prova$ID[1],prova$arm[1],prova_d_exo, prova$colc[1])
  to_add_mvs=c(prova$ID[1],prova$arm[1],prova_d_mvs, prova$colc[1])
  diff_EXO=rbind(diff_EXO, to_add_exo)
  diff_MVS=rbind(diff_MVS, to_add_mvs)
}
diff_EXO=as.data.frame(diff_EXO)
diff_MVS=as.data.frame(diff_MVS)

diff_EXO$V3=as.numeric(diff_EXO$V3)
diff_MVS$V3=as.numeric(diff_MVS$V3)

t.test(diff_EXO$V3[diff_EXO$V2=='1'],
       diff_EXO$V3[diff_EXO$V2=='3'])
t.test(diff_EXO$V3[diff_EXO$V2=='2'],
       diff_EXO$V3[diff_EXO$V2=='3'])
wilcox.test(diff_EXO$V3[diff_EXO$V2=='1'],
            diff_EXO$V3[diff_EXO$V2=='3'])
wilcox.test(diff_EXO$V3[diff_EXO$V2=='2'],
            diff_EXO$V3[diff_EXO$V2=='3'])

t.test(diff_MVS$V3[diff_MVS$V2=='1'],
       diff_MVS$V3[diff_MVS$V2=='3'])
t.test(diff_MVS$V3[diff_MVS$V2=='2'],
       diff_MVS$V3[diff_MVS$V2=='3'])
wilcox.test(diff_MVS$V3[diff_MVS$V2=='1'],
            diff_MVS$V3[diff_MVS$V2=='3'])
wilcox.test(diff_MVS$V3[diff_MVS$V2=='2'],
            diff_MVS$V3[diff_MVS$V2=='3'])

tapply(diff_EXO$V3, diff_EXO$V2, mean)
tapply(diff_EXO$V3, diff_EXO$V2, sd)
tapply(diff_EXO$V3, diff_EXO$V4, mean)
tapply(diff_EXO$V3, diff_EXO$V4, sd)

wilcox.test(diff_EXO$V3[diff_MVS$V4=='2'],
            diff_EXO$V3[diff_MVS$V4=='1'])

tapply(diff_MVS$V3, diff_MVS$V2, mean)
tapply(diff_MVS$V3, diff_MVS$V2, sd)
tapply(diff_MVS$V3, diff_MVS$V4, mean)
tapply(diff_MVS$V3, diff_MVS$V4, sd)

wilcox.test(diff_MVS$V3[diff_MVS$V4=='2'],
            diff_MVS$V3[diff_MVS$V4=='1'])


md=matrix(NA,0,8)
for(i in c('media_EXO','media_MVS','ascissa_media_EXO','ascissa_media_MVS')){
  for(j in levels(dt$arm)){
    md.add=matrix(NA,1,8)
    md.add[,1]=i
    md.add[,2]=j
    md.add[,3]=length(na.omit(dt[(dt$time=='T0') & (dt$arm==j),i]))
    md.add[,4]=length(na.omit(dt[(dt$time=='T1') & (dt$arm==j),i]))
    md.add[,5:6]=t.test(dt[(dt$time=='T0') & (dt$arm==j),i],
                        dt[(dt$time=='T1') & (dt$arm==j),i],paired=T)$estimate
    md.add[,7]=t.test(dt[(dt$time=='T0') & (dt$arm==j),i],
                      dt[(dt$time=='T1') & (dt$arm==j),i], paired=T)$p.value
    md.add[,8]=wilcox.test(dt[(dt$time=='T0') & (dt$arm==j),i],
                           dt[(dt$time=='T1') & (dt$arm==j),i], paired = T)$p.value
    md=rbind(md, md.add)
  }
}

md=as.data.frame(md)
for(i in 5:8){
  md[,i]=as.numeric(md[,i])
}


# mixed model
library(lme4)
library(lmerTest)
library(merTools)

mmix2=lmer(dt$media_EXO~dt$time+dt$arm+(1|dt$ID))
summary(mmix2)
confint(mmix2)
anova(mmix2)


mmix3=lmer(dt$media_MVS~dt$time+dt$arm+(1|dt$ID))
summary(mmix3)
confint(mmix3)
anova(mmix3)


library(lattice)
qqmath(mmix2)
qqmath(mmix3)


library(rstatix)
anova_test(data=dt,dv=media_MVS, wid=ID, between = arm, within = time)
anova_test(data=dt,dv=media_EXO, wid=ID, between = arm, within = time)


# Transcriptomics

dtt=read.xlsx('Lista counts geni specifici.xlsx','Foglio2')
dtt$arm=factor(dtt$arm)


md=matrix(NA,0,16)
for(i in 2:28){
  md.add=matrix(NA,1,16)
  md.add[,1]=colnames(dtt)[i]
  md.add[,2]=length(na.omit(dtt[(dtt$arm=='ctrl'),i]))
  md.add[,3]=length(na.omit(dtt[(dtt$arm=='a'),i]))
  md.add[,4]=length(na.omit(dtt[(dtt$arm=='b'),i]))
  md.add[,5:6]=t.test(dtt[(dtt$arm=='ctrl'),i],
                      dtt[(dtt$arm=='a'),i])$estimate
  md.add[,7]=t.test(dtt[(dtt$arm=='ctrl'),i],
                    dtt[(dtt$arm=='a'),i])$p.value
  md.add[,8]=wilcox.test(dtt[(dtt$arm=='ctrl'),i],
                         dtt[(dtt$arm=='a'),i])$p.value
  md.add[,9:10]=t.test(dtt[(dtt$arm=='ctrl'),i],
                       dtt[(dtt$arm=='b'),i])$estimate
  md.add[,11]=t.test(dtt[(dtt$arm=='ctrl'),i],
                     dtt[(dtt$arm=='b'),i])$p.value
  md.add[,12]=wilcox.test(dtt[(dtt$arm=='ctrl'),i],
                          dtt[(dtt$arm=='b'),i])$p.value
  md.add[,13:14]=t.test(dtt[(dtt$arm=='a'),i],
                        dtt[(dtt$arm=='b'),i])$estimate
  md.add[,15]=t.test(dtt[(dtt$arm=='a'),i],
                     dtt[(dtt$arm=='b'),i])$p.value
  md.add[,16]=wilcox.test(dtt[(dtt$arm=='a'),i],
                          dtt[(dtt$arm=='b'),i])$p.value
  md=rbind(md, md.add)
}

md=as.data.frame(md)
for(i in 5:16){
  md[,i]=as.numeric(md[,i])
}


# DRiPs ########################################################################

library(openxlsx)

coder=read.csv2('co_als_gruppo_e_prelievi.csv')
for(i in 1:57){
  if(is.na(coder$bas_arm[i])==F)
    coder$bas_arm[i]=paste(strsplit(coder$bas_arm[i], split='')[[1]][2:(length(strsplit(coder$bas_arm[i], split='')[[1]])-1)],
                           collapse='')
}
coder$bas_arm=factor(coder$bas_arm)
levels(coder$bas_arm)


dt=read.xlsx('20220726_AIFA_SGs&DRiPs_SUMMARY.xlsx','raw data & analysis', startRow = 2)
dt[,1]=NULL
dt[,18]=NULL
colnames(dt)=c('ID', 'time','r00','r05', 'r10','r15','r20','r25', 'r30','r35','r40','r45',
               'r50','r55', 'r60','r65','r70','drip_0_15','drip_15_30','drip_over30','media_drip')

dt=merge(dt, coder[,c(1,4)], by.x = 'ID', by.y = 'bas_randomization_code', all.x = T)


dt=dt[rowSums(dt[,3:17], na.rm = T)!=0,]

dt$colc=factor(ifelse(dt$bas_arm=='PLAC','P','Colc'),levels=c('P','Colc'))


md=matrix(NA,0,8)
for(i in c('drip_0_15','drip_15_30','drip_over30','media_drip')){
  for(j in levels(dt$bas_arm)){
    md.add=matrix(NA,1,8)
    md.add[,1]=i
    md.add[,2]=j
    md.add[,3]=length(na.omit(dt[(dt$time=='T0') & (dt$bas_arm==j),i]))
    md.add[,4]=length(na.omit(dt[(dt$time=='W30') & (dt$bas_arm==j),i]))
    md.add[,5:6]=t.test(dt[(dt$time=='T0') & (dt$bas_arm==j),i],
                        dt[(dt$time=='W30') & (dt$bas_arm==j),i])$estimate
    md.add[,7]=t.test(dt[(dt$time=='T0') & (dt$bas_arm==j),i],
                      dt[(dt$time=='W30') & (dt$bas_arm==j),i])$p.value
    md.add[,8]=wilcox.test(dt[(dt$time=='T0') & (dt$bas_arm==j),i],
                           dt[(dt$time=='W30') & (dt$bas_arm==j),i])$p.value
    md=rbind(md, md.add)
  }
}

md=as.data.frame(md)
for(i in 5:8){
  md[,i]=as.numeric(md[,i])
}


boxplot(dt[(dt$time=='T0') & (dt$bas_arm=='CO0005MG'),'drip_0_15'],
        dt[(dt$time=='T0') & (dt$bas_arm=='CO001MG'),'drip_0_15'],
        dt[(dt$time=='T0') & (dt$bas_arm=='PLAC'),'drip_0_15'])

library(tidyverse)
ggplot(data=dt)+geom_boxplot(aes(x=bas_arm,y=media_drip, fill=time))+
  xlab('Arm')+ylab('DRiP')+
  scale_fill_manual(name='Time',
                    labels=c('T0','T1','T2'),
                    values=c('#cdcdcd','#cd8010','#388333'))+
  theme_classic()


# repeated measures ANOVA
library(rstatix)
# set drip in 'drip_0_15','drip_15_30','drip_over30','media_drip'
drip='media_drip'

diffNFL=matrix(NA,54,3)
I=1
for(i in unique(dt$ID)){
  diffNFL[I,1]=i
  if(length(which(dt$ID==i & dt$time=='T0')==T)>0){
    diffNFL[I,2]=dt[which(dt$ID==i & dt$time=='T0'),drip]
  }
  if(length(which(dt$ID==i & dt$time=='W30')==T)>0){
    diffNFL[I,3]=dt[which(dt$ID==i & dt$time=='W30'),drip]
  }
  I=I+1
}

diffNFL=as.data.frame(diffNFL)
diffNFL[,2]=as.numeric(diffNFL[,2])
diffNFL[,3]=as.numeric(diffNFL[,3])
colnames(diffNFL)=c('ID','t0','t1')
diffNFL=merge(diffNFL, coder[,c(1,4)], by.x = 'ID',
              by.y = 'bas_randomization_code')


# comparison between mean differences from t0 to t1 wrt arms:
md_diff=diffNFL
md_diff$diff=md_diff$t1-md_diff$t0
md_diff$colc=factor(ifelse(md_diff$bas_arm=='PLAC','P','Colc'),levels=c('P','Colc'))
md_diff=md_diff[complete.cases(md_diff),]

wilcox.test(md_diff$diff[md_diff$bas_arm=='CO0005MG'],
            md_diff$diff[md_diff$bas_arm=='PLAC'])
wilcox.test(md_diff$diff[md_diff$bas_arm=='CO001MG'],
            md_diff$diff[md_diff$bas_arm=='PLAC'])

table(md_diff$bas_arm)
c(mean(md_diff$t0[md_diff$bas_arm=='CO0005MG']), mean(md_diff$t0[md_diff$bas_arm=='CO001MG']),
  mean(md_diff$t0[md_diff$bas_arm=='PLAC']), mean(md_diff$t1[md_diff$bas_arm=='CO0005MG']),
  mean(md_diff$t1[md_diff$bas_arm=='CO001MG']), mean(md_diff$t1[md_diff$bas_arm=='PLAC']))

tapply(md_diff$t0, md_diff$colc, mean, na.rm=T)
tapply(md_diff$t0, md_diff$colc, sd, na.rm=T)
tapply(md_diff$t1, md_diff$colc, mean, na.rm=T)
tapply(md_diff$t1, md_diff$colc, sd, na.rm=T)
tapply(md_diff$diff,md_diff$bas_arm, mean, na.rm=T)
tapply(md_diff$diff,md_diff$bas_arm,sd, na.rm=T)
tapply(md_diff$diff,md_diff$colc, mean, na.rm=T)
tapply(md_diff$diff,md_diff$colc,sd, na.rm=T)

wilcox.test(md_diff$diff[md_diff$colc=='Colc'],
            md_diff$diff[md_diff$colc=='P'])

#long format for anova_test:
longNFL=cbind(diffNFL[,c(1,2,4)],0)
colnames(longNFL)=c('id','lab','arm','time')
longNFL.2=cbind(diffNFL[,c(1,3,4)],1)
colnames(longNFL.2)=c('id','lab','arm','time')
longNFL=rbind(longNFL,longNFL.2)

anova_test(data=longNFL, formula = lab~arm+time)
anova_test(data=longNFL,dv=lab, wid=id, between = arm, within = time)


# mixed model
library(lme4)
library(lmerTest)
library(merTools)

mmix2=lmer(dt$drip_over30~dt$time+dt$bas_arm+(1|dt$ID))

summary(mmix2)
confint(mmix2)
anova(mmix2)

REsim(mmix) # descr stats of the random effects
plotREsim(REsim(mmix))


mmix3=lmer(dt$drip_0_15~dt$time+dt$bas_arm+(1|dt$ID))
summary(mmix3)
anova(mmix3)

mmix4=lmer(dt$drip_15_30~dt$time+dt$bas_arm+(1|dt$ID))
summary(mmix4)
anova(mmix4)


# likelihood ratio test that represents the weight of evidence for the effect of treatment :
#compute a model where the effect of arm is estimated
unrestricted_fit = lmer(dt$drip_0_15~dt$time+dt$bas_arm+(1|dt$ID),
                        REML = F #because we want to compare models on likelihood
)
#next, compute a model where the effect of arm is not estimated
restricted_fit = lmer(dt$drip_0_15~dt$time+(1|dt$ID),
                      REML = F #because we want to compare models on likelihood
)
#compute the AIC-corrected log-base-2 likelihood ratio (a.k.a. "bits" of evidence)
# negative value reflects evidence in favour of the restricted model
(AIC(restricted_fit)-AIC(unrestricted_fit))*log2(exp(1))


# mRNA PBMC and Fibroblasts ####################################################

library(openxlsx)
library(tidyverse)

ris_lis=list()

for(foglio in c('mRNA_PBMC_t0_t1','mRNA_PBMC_t0_t1_t2','Fibroblasti_t0_t1')){
  
  if(foglio=='mRNA_PBMC_t0_t1_t2'){
    
    for(confronto in c('t0_t1','t0_t2')){
      
      dt=read.xlsx('dati_lab_4_t0_t1_t2.xlsx',foglio)
      dt=dt[dt$diff==confronto,]
      dt$arm=factor(dt$arm)
      dt$colc=factor(ifelse(dt$arm=='PLAC','P','Colc'),levels=c('P','Colc'))
      
      tab1=matrix(NA,dim(dt)[2]-4,16)
      
      for(i in 3:(dim(dt)[2]-2)){
        tab1[i-2,1]=colnames(dt)[i]
        tab1[i-2,2]=length(na.omit(dt[dt$arm=='CO0005MG',i]))
        tab1[i-2,3]=length(na.omit(dt[dt$arm=='CO001MG',i]))
        tab1[i-2,4]=length(na.omit(dt[dt$arm=='PLAC',i]))
        tab1[i-2,5]=length(na.omit(dt[dt$colc=='Colc',i]))
        tab1[i-2,6]=mean(na.omit(dt[dt$arm=='CO0005MG',i]))
        tab1[i-2,7]=mean(na.omit(dt[dt$arm=='CO001MG',i]))
        tab1[i-2,8]=mean(na.omit(dt[dt$arm=='PLAC',i]))
        tab1[i-2,9]=mean(na.omit(dt[dt$colc=='Colc',i]))
        tab1[i-2,10]=sd(na.omit(dt[dt$arm=='CO0005MG',i]))
        tab1[i-2,11]=sd(na.omit(dt[dt$arm=='CO001MG',i]))
        tab1[i-2,12]=sd(na.omit(dt[dt$arm=='PLAC',i]))
        tab1[i-2,13]=sd(na.omit(dt[dt$colc=='Colc',i]))
        tab1[i-2,14]=wilcox.test(dt[dt$arm=='CO0005MG',i],dt[dt$arm=='PLAC',i])$p.value
        tab1[i-2,15]=wilcox.test(dt[dt$arm=='CO001MG',i],dt[dt$arm=='PLAC',i])$p.value
        tab1[i-2,16]=wilcox.test(dt[dt$colc=='Colc',i],dt[dt$colc=='P',i])$p.value
        
        # boxplot
        etichetta_y=paste(colnames(dt)[i],' difference at',str_split(confronto,'_')[[1]][2], sep=' ')
        
        bp1=ggplot(data=dt)+geom_boxplot(aes(x=arm, y=dt[,i]),fill='#cdcdcd')+
          geom_hline(aes(yintercept=0),linetype=3)+
          ylab(etichetta_y)+ xlab('Arm')+
          theme_classic()
        
        
      }
      
      tab1=as.data.frame(tab1)
      for(j in 2:16){
        tab1[,j]=as.numeric(tab1[,j])
      }
      colnames(tab1)=c('Gene','N. CO0005MG','N. CO001MG','N. PLAC','N. Colchicine',
                       'Mean CO0005MG','Mean CO001MG','Mean PLAC','Mean Colchicine',
                       'St. Dev. CO0005MG','St. Dev. CO001MG','St. Dev. PLAC','St. Dev. Colchicine',
                       'CO0005MG vs PLAC p-value','CO001MG vs PLAC p-value','Colchicine vs PLAC p-value')
      
      ris_lis[[paste(foglio,confronto, sep='_')]]=tab1
      
      
    }
    
  }
  
  else{
    dt=read.xlsx('dati_lab_4_t0_t1_t2.xlsx',foglio)
    dt$arm=factor(dt$arm)
    dt$colc=factor(ifelse(dt$arm=='PLAC','P','Colc'),levels=c('P','Colc'))
    
    tab1=matrix(NA,dim(dt)[2]-3,16)
    
    for(i in 3:(dim(dt)[2]-1)){
      tab1[i-2,1]=colnames(dt)[i]
      tab1[i-2,2]=length(na.omit(dt[dt$arm=='CO0005MG',i]))
      tab1[i-2,3]=length(na.omit(dt[dt$arm=='CO001MG',i]))
      tab1[i-2,4]=length(na.omit(dt[dt$arm=='PLAC',i]))
      tab1[i-2,5]=length(na.omit(dt[dt$colc=='Colc',i]))
      tab1[i-2,6]=mean(na.omit(dt[dt$arm=='CO0005MG',i]))
      tab1[i-2,7]=mean(na.omit(dt[dt$arm=='CO001MG',i]))
      tab1[i-2,8]=mean(na.omit(dt[dt$arm=='PLAC',i]))
      tab1[i-2,9]=mean(na.omit(dt[dt$colc=='Colc',i]))
      tab1[i-2,10]=sd(na.omit(dt[dt$arm=='CO0005MG',i]))
      tab1[i-2,11]=sd(na.omit(dt[dt$arm=='CO001MG',i]))
      tab1[i-2,12]=sd(na.omit(dt[dt$arm=='PLAC',i]))
      tab1[i-2,13]=sd(na.omit(dt[dt$colc=='Colc',i]))
      tab1[i-2,14]=wilcox.test(dt[dt$arm=='CO0005MG',i],dt[dt$arm=='PLAC',i])$p.value
      tab1[i-2,15]=wilcox.test(dt[dt$arm=='CO001MG',i],dt[dt$arm=='PLAC',i])$p.value
      tab1[i-2,16]=wilcox.test(dt[dt$colc=='Colc',i],dt[dt$colc=='P',i])$p.value
      
      # boxplot
      etichetta_y=paste(colnames(dt)[i],' difference at t1', sep=' ')
      
      bp1=ggplot(data=dt)+geom_boxplot(aes(x=arm, y=dt[,i]),fill='#cdcdcd')+
        geom_hline(aes(yintercept=0),linetype=3)+
        ylab(etichetta_y)+ xlab('Arm')+
        theme_classic()
      
      plot(bp1)
    }
    
    tab1=as.data.frame(tab1)
    for(j in 2:16){
      tab1[,j]=as.numeric(tab1[,j])
    }
    colnames(tab1)=c('Gene','N. CO0005MG','N. CO001MG','N. PLAC','N. Colchicine',
                     'Mean CO0005MG','Mean CO001MG','Mean PLAC','Mean Colchicine',
                     'St. Dev. CO0005MG','St. Dev. CO001MG','St. Dev. PLAC','St. Dev. Colchicine',
                     'CO0005MG vs PLAC p-value','CO001MG vs PLAC p-value','Colchicine vs PLAC p-value')
    
    ris_lis[[foglio]]=tab1
    
  }
  
}


# plots

ggplot(data=dt, aes(x=arm))+
  geom_boxplot(aes(y=HSPB1), fill='#cd8010')+
  theme_classic()

ggplot(data=dt, aes(x=arm))+
  geom_boxplot(aes(y=BAG3), fill='#cd8010')+
  theme_classic()

ggplot(data=dt, aes(x=arm))+
  geom_boxplot(aes(y=BAG1), fill='#cd8010')+
  theme_classic()

ggplot(data=dt, aes(x=arm))+
  geom_boxplot(aes(y=HSF1), fill='#cd8010')+
  theme_classic()

ggplot(data=dt, aes(x=arm))+
  geom_boxplot(aes(y=TFEB), fill='#cd8010')+
  theme_classic()

ggplot(data=dt, aes(x=arm))+
  geom_boxplot(aes(y=SQSTM1.p62), fill='#cd8010')+
  ylab('SQSTM1 - p62')+
  theme_classic()

ggplot(data=dt, aes(x=arm))+
  geom_boxplot(aes(y=MAP1LC3B), fill='#cd8010')+
  theme_classic()
