# Supplementary material for: Colchicine treatment in amyotrophic lateral sclerosis: safety, biological and clinical effects in a randomized clinical trial
Source: Brain Commun. 2024 Sep 5;6(5):fcae304. doi: 10.1093/braincomms/fcae304 (PMC11406549; doi:10.1093/braincomms/fcae304)
Supplement: fcae304_Supplementary_Data [file fcae304_supplementary_data.zip › Supplementary_material_Co_Als_Paper_Analyses_part_II_SurvivalAnalysis.R]

library(openxlsx)

db=read.xlsx('spv al 3-11-22.xlsx','Foglio1')
str(db)
db$arm=factor(db$arm)
db$giorni=db$data_uscita-db$data_ingresso

library(survival)

stset = Surv(db$giorni, db$Death_Niv==1)
stset[1:10]
fitall=survfit(stset~1)
summary(fitall)
survfit(stset~1)
plot(survfit(stset~db$arm))


library(survminer)
ggsurvplot(fitall, conf.int = TRUE,legend.title='',
           xlab = "Days", ylab = "Overall survival probability",data=db)
ggsurvplot(survfit(stset~db$arm),
           xlab = "days", ylab = "survival probability",
           data=db)

ggsurvplot(survfit(stset~db$arm),  conf.int = F,
           xlab = "Time (Days)", ylab = "Tracheostomy-free survival",
           palette=c('#4590cc','#cc9900','#909090'),
           legend.title='Arm',
           risk.table = T,
           legend.labs=c('Colchicine\n0.005 mg/kg/d','Colchicine\n0.01 mg/kg/d','Placebo'),
           break.x.by=150,
           data=db)


survfit(stset~db$arm)

#logrank test
survdiff(stset~db$arm, rho=0)
1-pchisq(survdiff(stset~db$arm, rho=0)$chisq,df=2)


#proportional hazard cox model
db$arm=factor(db$arm, levels=c("PLAC" ,"CO0005MG", "CO001MG"))
cox1=coxph(Surv(giorni, Death_Niv==1) ~ arm, data=db,
           method="breslow")
summary(cox1)
ggforest(cox1, data=db)


#test PH assumptions
cox.zph(cox1, transform = "km")
plot(cox.zph(cox1, transform = "km"))
# PH ok


# colchicine vs placebo

db$arm=ifelse(db$arm=='PLAC','PLAC','Colch')
db$arm=factor(db$arm, levels=c('PLAC','Colch'))


# All script can be repeated using db2 instead of db, to consider only treatment period
db2=db[-which(db$giorni>30*7),]
